# Supplementary material for: Body-Shaping Membrane to Regenerate Breast Fat by Elastic Structural Holding
Source: Research (Wash D C). 2023 May 10;6:0137. doi: 10.34133/research.0137 (PMC10204741; doi:10.34133/research.0137)
Supplement: Supplementary Materials — Figs. S1 to S13 Tables S1 to S10 Movies S1 to S5 [file research.0137.f1.zip]

Archive with 29 entries (29 files):
- [Bmemb]SupplementaryRevision-submit.docx
- Figure S1.tif
- Figure S2.tif
- Figure S3.tif
- Figure S4.tif
- Figure S5.tif
- Figure S6.tif
- Figure S7.tif
- Figure S8.tif
- Figure S9.png
- Figure S10.tif
- Figure S11.tif
- Figure S12.tif
- Figure S13.tif
- Movie S1. Molding procedure of the membrane above Tm.mp4
- Movie S2. Moldability of the membrane under Tm.mp4
- Movie S3. Structural holding effect by Gel.mp4
- Movie S4. Structural holding effect by strut (-).mp4
- Movie S5. Structural holding effect by strut (+).mp4
- Table S1.png
- Table S2.png
- Table S3.png
- Table S4.png
- Table S5.png
- Table S6.png
- Table S7.png
- Table S8.png
- Table S9.png
- Table S10.png
